# Supplementary material for: The phosphorylation of sorting nexin 5 at serine 226 regulates retrograde transport and macropinocytosis
Source: PLoS One. 2018 Nov 12;13(11):e0207205. doi: 10.1371/journal.pone.0207205 (PMC6231649; doi:10.1371/journal.pone.0207205)
Supplement: S2 File — (XLSX) [file pone.0207205.s005.xlsx]

## Sheet: Fig 2D
	Wavelength [nm]	Wt	S226A	S226E
	250	-276.742	-190.762	-161.213
	249.8	-162.687	-161.152	-132.067
	249.6	-123.68	-159.278	-119.136
	249.4	-127.256	-166.374	-82.5361
	249.2	-86.314	-115.89	-66.7166
	249	-95.2527	-109.912	-90.1205
	248.8	-175.724	-136.526	-133.263
	248.6	-199.164	-127.345	-160.243
	248.4	-245.381	-177.345	-214.651
	248.2	-333.65	-244.811	-250.221
	248	-330.302	-231.044	-250.241
	247.8	-305.134	-264.834	-300.056
	247.6	-337.112	-305.844	-338.826
	247.4	-319.338	-302.387	-352.081
	247.2	-327.516	-368.719	-332.157
	247	-388.742	-402.963	-315.378
	246.8	-405.148	-387.049	-280.476
	246.6	-486.296	-425.827	-328.827
	246.4	-544.232	-439.773	-376.274
	246.2	-587.022	-506.633	-479.78
	246	-564.926	-536.928	-503.666
	245.8	-548.386	-595.551	-546.678
	245.6	-564.758	-583.268	-565.138
	245.4	-518.803	-526.077	-557.739
	245.2	-604.919	-578.498	-623.153
	245	-713.715	-616.004	-715.747
	244.8	-757.99	-682.634	-763.057
	244.6	-824.687	-758.911	-794.537
	244.4	-859.718	-808.388	-809.135
	244.2	-825.329	-816.576	-811.286
	244	-847.496	-838.318	-816.867
	243.8	-843.387	-888.449	-847.169
	243.6	-893.98	-919.528	-933.056
	243.4	-928.871	-951.333	-969.389
	243.2	-1012.42	-1000.86	-1015.21
	243	-1159.2	-1050.93	-1076.05
	242.8	-1214.1	-1087.04	-1142.7
	242.6	-1311.72	-1175.29	-1208.7
	242.4	-1327.23	-1229.69	-1256.35
	242.2	-1381.85	-1279.64	-1299.38
	242	-1514.72	-1420.84	-1379.09
	241.8	-1616.06	-1521.41	-1446.26
	241.6	-1780.26	-1622.56	-1572.62
	241.4	-1898.72	-1768.24	-1682.72
	241.2	-1866.52	-1788.4	-1746.59
	241	-1860.73	-1786.68	-1799.71
	240.8	-1879.58	-1817.86	-1889.42
	240.6	-1914.17	-1832.75	-1947.41
	240.4	-2018.69	-1979.56	-2050.69
	240.2	-2219.24	-2153.98	-2185.68
	240	-2379.04	-2325.76	-2221.83
	239.8	-2432.24	-2441.62	-2278.45
	239.6	-2570.09	-2527.9	-2382.53
	239.4	-2663.62	-2599.45	-2504
	239.2	-2706.05	-2654.58	-2682.3
	239	-2796.61	-2726.85	-2815.88
	238.8	-2850.36	-2839.28	-2934
	238.6	-2926.83	-2936	-2997.48
	238.4	-3078.36	-3048.82	-3074.96
	238.2	-3185.93	-3165.59	-3150
	238	-3358.5	-3288.53	-3265.68
	237.8	-3473.26	-3458.34	-3449.33
	237.6	-3578.58	-3618.06	-3589.33
	237.4	-3744.15	-3744.17	-3693.37
	237.2	-3871.14	-3868.43	-3815.36
	237	-4041.74	-3996.84	-3984.16
	236.8	-4252.3	-4125.99	-4112.31
	236.6	-4419.65	-4283.45	-4274.42
	236.4	-4626.63	-4514.28	-4493.47
	236.2	-4778.79	-4656.32	-4582.89
	236	-4998.48	-4826.58	-4732.58
	235.8	-5216.07	-5033.19	-4933.13
	235.6	-5376.59	-5122.15	-5072.28
	235.4	-5588.72	-5347.28	-5315.5
	235.2	-5719.34	-5481.39	-5532.77
	235	-5871.57	-5637.92	-5701.3
	234.8	-5999.81	-5831.85	-5920.09
	234.6	-6194.72	-6017.43	-6043.66
	234.4	-6408.35	-6200.77	-6233.48
	234.2	-6596.65	-6441.26	-6455.95
	234	-6749.39	-6586.94	-6610.27
	233.8	-6981.78	-6785.56	-6865.84
	233.6	-7180.05	-7032.81	-7063.39
	233.4	-7454.78	-7332.72	-7334.7
	233.2	-7720.47	-7708.83	-7629.37
	233	-8033.91	-8085.08	-7967.41
	232.8	-8337.5	-8363.23	-8292.28
	232.6	-8651.87	-8626.83	-8567.36
	232.4	-8959.1	-8891.57	-8879.05
	232.2	-9400.99	-9219.03	-9204.04
	232	-9808.81	-9609.83	-9556.12
	231.8	-10186.3	-9953.45	-9909.12
	231.6	-10532.2	-10255	-10215.8
	231.4	-10771	-10534.9	-10486.2
	231.2	-11046.8	-10803.3	-10803.1
	231	-11308.3	-11106.8	-11048.7
	230.8	-11667.1	-11461	-11335.2
	230.6	-12063.1	-11829.1	-11730.3
	230.4	-12435.2	-12201.2	-12067.9
	230.2	-12735.8	-12581.8	-12439.1
	230	-13157.7	-12952.3	-12835.8
	229.8	-13539.4	-13338.7	-13211.3
	229.6	-13933.6	-13700.9	-13567.8
	229.4	-14389	-14057.8	-13917.2
	229.2	-14726.4	-14398.7	-14275.8
	229	-14951.5	-14670.6	-14549.3
	228.8	-15187.5	-14976.8	-14858.7
	228.6	-15455.3	-15303.1	-15191.6
	228.4	-15754	-15581.6	-15544.5
	228.2	-16114.9	-15915.9	-15859.7
	228	-16488.4	-16205.8	-16128.9
	227.8	-16927.6	-16518.5	-16450
	227.6	-17203.3	-16844	-16645.3
	227.4	-17519.3	-17171.2	-16908.2
	227.2	-17740.1	-17419.8	-17189.7
	227	-17980.4	-17708.4	-17420.4
	226.8	-18157.8	-17991.4	-17707.4
	226.6	-18438.8	-18192.2	-18016.6
	226.4	-18755.5	-18418.8	-18354.5
	226.2	-18970.6	-18647.5	-18594.6
	226	-19116.8	-18736	-18764.9
	225.8	-19336.5	-18968.1	-18867.5
	225.6	-19586.9	-19244	-18989.6
	225.4	-19740.5	-19497.7	-19116.7
	225.2	-19989.4	-19753.1	-19318.6
	225	-20217.9	-19951.1	-19557.5
	224.8	-20351.7	-20126.2	-19768.6
	224.6	-20610.8	-20313.1	-20005.9
	224.4	-20782	-20584.4	-20228
	224.2	-20853.7	-20711	-20364.3
	224	-20965.6	-20816.2	-20471.3
	223.8	-20964.6	-20832	-20561.6
	223.6	-21042.4	-20857.9	-20668.5
	223.4	-21145.8	-20955	-20748
	223.2	-21239.4	-21045	-20826.1
	223	-21370.9	-21117.5	-20855.9
	222.8	-21433.7	-21098.8	-20786.9
	222.6	-21470	-21027.1	-20772
	222.4	-21534.9	-20966.3	-20735.4
	222.2	-21520	-20909.8	-20701.5
	222	-21492.7	-20973.7	-20683.2
	221.8	-21582.8	-21016.5	-20712
	221.6	-21650	-20986.3	-20699.2
	221.4	-21675.2	-20958	-20824.8
	221.2	-21611.4	-20968.4	-20886
	221	-21472.4	-20910.5	-20920.8
	220.8	-21326.2	-20907.8	-20960.5
	220.6	-21197.1	-20862.5	-20823.3
	220.4	-21171.6	-20777.3	-20688.5
	220.2	-21121.1	-20772.8	-20571
	220	-20994.2	-20728.4	-20405.9
	219.8	-20835.2	-20706.4	-20264.3
	219.6	-20748.3	-20649.8	-20194.9
	219.4	-20614.7	-20401.9	-20113.7
	219.2	-20502.7	-20267.1	-20014.4
	219	-20510.4	-20152.2	-19969.3
	218.8	-20433.5	-19998.3	-19955.4
	218.6	-20430.2	-20007.1	-19889.7
	218.4	-20407.3	-19994.1	-19893.3
	218.2	-20334.3	-19901.2	-19821.1
	218	-20234.2	-19817.7	-19635.2
	217.8	-20053.3	-19693.1	-19451.7
	217.6	-19849.5	-19580.4	-19343.4
	217.4	-19843	-19522	-19244.4
	217.2	-19780.4	-19471.6	-19248.5
	217	-19712.1	-19335.5	-19242.2
	216.8	-19736.9	-19228.9	-19194.9
	216.6	-19599.8	-19150	-19106.7
	216.4	-19610.5	-19049.4	-18994
	216.2	-19500	-18919.6	-18936.1
	216	-19409.9	-18844	-18848.9
	215.8	-19340.5	-18684	-18792.5
	215.6	-19182.4	-18641.3	-18687.3
	215.4	-19071	-18670.8	-18539.3
	215.2	-18924.1	-18576.6	-18349.4
	215	-18710.9	-18503.3	-18120.7
	214.8	-18564.7	-18465.7	-18040
	214.6	-18503.6	-18420.4	-18033
	214.4	-18517.2	-18292.1	-17977.5
	214.2	-18619.5	-18413.1	-18147.1
	214	-18661.7	-18439.8	-18086
	213.8	-18571.4	-18337.8	-18006.4
	213.6	-18423.2	-18290.5	-17955.6
	213.4	-18300.1	-18238.3	-17803.8
	213.2	-18310.5	-18089	-17735.6
	213	-18397.5	-18003.5	-17722.7
	212.8	-18445	-18117.2	-17784.7
	212.6	-18576.3	-18159.8	-17828.6
	212.4	-18642.4	-18228.9	-17938.4
	212.2	-18708.7	-18341.2	-18035.6
	212	-18603.3	-18363.7	-17935.7
	211.8	-18470.7	-18344.2	-17904.2
	211.6	-18176.7	-18337.8	-17787.4
	211.4	-17929.3	-18297.7	-17738.8
	211.2	-17923.7	-18208.6	-17749.8
	211	-18069.6	-18191.3	-17786.8
	210.8	-18214.6	-18022	-17740.3
	210.6	-18359.3	-17882.1	-17785.4
	210.4	-18482.9	-17892.4	-17835.7
	210.2	-18453.3	-17971.3	-17897.3
	210	-18487.1	-18091.4	-17982.9
	209.8	-18513	-18187.4	-17961
	209.6	-18516.6	-18262.2	-18002.8
	209.4	-18682.2	-18276.8	-17980.3
	209.2	-18890.1	-18212.6	-18026.7
	209	-18824.9	-18092.6	-18101.2
	208.8	-18844.6	-18158	-17929.9
	208.6	-18642.3	-18184.8	-18036.9
	208.4	-18493.7	-18082	-18033.4
	208.2	-18337.1	-18129.8	-17766.4
	208	-18283.3	-18136.3	-17569.7
	207.8	-18269.3	-17929.6	-17172.7
	207.6	-18136.7	-17907.4	-16963.5
	207.4	-17733.2	-17760	-16674.1
	207.2	-17349.7	-17405.4	-16526
	207	-16863.6	-17048.5	-16425.6
	206.8	-16326.1	-16450.1	-16140.6
	206.6	-16031.2	-16024.7	-15721.7
	206.4	-15547.7	-15489.2	-15341
	206.2	-15180.2	-15048.8	-14746.1
	206	-14567.3	-14662	-14174.6
	205.8	-13847.7	-14219.2	-13708.5
	205.6	-13522.9	-13818.8	-13176.2
	205.4	-12948.6	-13242.6	-12521.3
	205.2	-12341	-12580.8	-11885.3
	205	-11804	-11829.8	-11349.9
	204.8	-11118.5	-10870.5	-10749.2
	204.6	-10411.4	-10047.9	-10053.6
	204.4	-9843.2	-9326.88	-9019.73
	204.2	-9158.46	-8659.13	-7950.73
	204	-8330.21	-7843.3	-6700.53
	203.8	-7343.34	-7111.36	-5828.65
	203.6	-6385.32	-6284.37	-5263.82
	203.4	-5250.81	-5296.89	-4604.87
	203.2	-4250.04	-4442.94	-3953.01
	203	-3124.09	-3887.09	-3164.66
	202.8	-1795.23	-3241.73	-2350.67
	202.6	-723.74	-2222.81	-1347.68
	202.4	-161.551	-1383.99	-453.002
	202.2	496.964	50.2899	414.011
	202	1148.76	1289.02	1077.97
	201.8	1867.21	2723.61	2061.45
	201.6	2753.94	3985.75	2903.17
	201.4	3660.64	5091.97	4102.99
	201.2	4830.29	6712.42	5213.36
	201	6738.44	8288.55	5945.49
	200.8	9022.32	9738.83	7225.79
	200.6	10982.2	10208.1	8360.14
	200.4	13056.2	10875.1	10454.7
	200.2	13270.5	11552.1	12115.1
	200	13637.1	11599.2	13492

## Sheet: Fig 4D
	pearson's correlation
	control	siSNX5/SNX6
1	0.72	0.61
2	0.44	0.71
3	0.31	0.66
4	0.74	0.64
5	0.45	0.69
6	0.48	0.69
7	0.54	0.63
8	0.58	0.63
9	0.54	0.64
10	0.49	0.74
11	0.52	0.72
12	0.64	0.74
13	0.73	0.73
14	0.68	0.65
15	0.46	0.63
16	0.56	0.7
17	0.39	0.67
18	0.47	0.54
19	0.62	0.61
20	0.42	0.7
21	0.31	0.69
22	0.74	0.63
23	0.45	0.71
24	0.48	0.58
25	0.34	0.59
26	0.58	0.69
27	0.54	0.77
28	0.49	0.57
29	0.5	0.73
30	0.51	0.68
average	0.524	0.665667
SEM	0.0218595	0.0103356

## Sheet: Fig 4G
		area of CI-M6PR (μm2)
			siSNX5/SNX6
	Control	siSNX5/SNX6	Wt	S226A	S226E
1	70.7281	35.7604	32.2624	29.5936	66.7489
2	19.2721	51.84	59.7529	7.1289	43.9569
3	7.8961	32.8329	11.2896	20.4304	41.2164
4	95.8441	143.76	39.0625	40.4496	44.4889
5	23.04	47.61	344.845	8.41	35.8801
6	47.1969	22.9441	34.9281	13.4689	44.0896
7	49.9849	25.6036	14.5924	14.2884	32.1489
8	147.137	37.0881	12.6025	45.2929	68.89
9	51.9841	220.82	24.2064	44.0896	29.16
10	44.4889	147.866	51.84	30.25	239.321
11	78.8544	118.157	169.26	14.44	35.7604
12	7.3441	38.6884	29.5936	29.2681	87.4225
13	92.7369	23.4256	105.062	17.8929	59.5984
14	89.6809	64.9636	44.4889	30.25	30.0304
15	47.1969	64.8025	125.664	40.0689	16.6464
16	57.4564	33.9889	104.653	40.4496	207.36
17	158.256	70.2244	32.7184	24.7009	55.6516
18	18.8356	16.6464	58.2169	56.5504	66.7489
19	123.877	40.3225	26.9361	18.1476	29.3764
20	70.3921	9.3636	47.1969	23.7169	43.9569
21	196	43.56	35.1649	24.9001	44.4889
22	43.2964	53.5824	27.6676	26.8324	23.8144
23	76.9129	86.8624	21.16	11.1556	44.0896
24	32.8329	17.8929	20.6116	28.1961	32.1489
25	114.276	19.8025	80.6404	127.916	68.89
26	25.8064	96.8256	19.7136	15.0544	179.56
27	87.9844	27.04	61.7796	29.8116	239.321
28	58.3696	58.0644	156	40.1956	35.7604
29	183.061	32.1489	28.7296	65.4481	87.4225
30	27.8784	32.49	21.7156	25.1001	59.5984
31	29.0521	19.8025	43.8244	34.9281	30.0304
32	32.1489	17.8929	35.6409	40.1956	16.4025
33	53.7289	19.8025	33.0625	58.0644	208.514
34	53.29	48.0249	47.1969	48.3025	55.5025
35	86.1184	54.0225	45.9684	106.09	18.1476
36	77.0884	41.3449	27.6676	40.4496	21.9961
37	30.4704	45.0241	35.1649	27.9841	133.634
38	56.1001	99.0025	59.7529	11.1556	29.7025
39	51.9841	7.6729	32.49	18.1476	57.4564
40	39.0625	57.9121	72.5904	21.7156	49
41	25.3009	19.8025	48.0249	57.3049	49.2804
42	92.5444	64.8025	32.49	30.25	56.1001
43	210.54	114.062	109.83	30.1401	47.8864
44	82.9921	53.7289	76.3876	25.4016	30.1401
45	47.1969	186.869	64.1601	34.2225	33.2929
46	79.3881	75.1689	175.298	27.1441	47.61
47	61.3089	23.9121	41.4736	127.916	42.5104
48	194.602	47.0596	33.2929	28.1961	23.7169
49	20.7025	5.4756	61.3089	11.1556	68.3929
50	43.2964	32.49	60.84	26.8324	121.661
51	17.2225	46.6489	33.0625	23.7169	82.6281
52	148.352	69.5556	43.8244	18.1476	62.7264
53	20.5209	26.2144	15.2881	24.9001	33.7561
54	14.2129	91.2025	21.7156	20.25	49.1401
55	122.766	32.7184	24.2064	145.202	31.6969
56	62.0944	80.8201	34.1056	223.802	65.2864
57	23.8144	83.7225	47.61	122.103	62.2521
58	32.7184	76.9129	34.2225	9.61	41.4736
59	26.8324	53.4361	134.56	30.1401	26.9361
60	64.9636	79.5664	32.2624	33.2929	69.0561
61	42.25	79.21	63.3616	35.7604	55.8009
62	89.6809	61.9369	16.8921	31.9225	67.4041
63	19.5364	98.6049	39.1876	20.5209	33.9889
64	95.0625	98.8036	34.2225	33.2929	29.0521
65	75.69	89.6809	29.8116	57.0025	78.1456
66	71.0649	40.3225	22.7529	20.5209	101.405
67	95.0625	79.7449	6.1009	17.0569	14.6689
68	47.8864	95.8441	25.2004	20.8849	54.0225
69	28.1961	79.7449	17.8929	49.2804	31.8096
70	48.7204	83.1744	16.4836	37.9456	41.0881
71	127.238	58.6756	47.1969	73.96	43.2964
72	40.96	45.4276	37.0881	31.4721	55.0564
73	23.04	43.6921	18.7489	33.5241	27.04
74	27.04	59.5984	29.8116	25.2004	72.5904
75	44.2225	50.41	11.4244	6.8644	17.0569
76	1.2769	46.24	20.1601	19.4481	40.8321
77	75.69	117.506	24.7009	72.25	60.6841
78	27.7729	101.204	21.0681	42.7716	139.712
79	4.0804	29.7025	54.0225	26.8324	20.8849
80	25	189.062	167.185	15.1321	73.96
81	50.1264	27.3529	44.7561	52.8529	41.4736
82	37.21	35.5216	45.6976	27.5625	34.2225
83	28.8369	121.44	102.01	12.1801	29.0521
84	19.0096	116.856	76.0384	29.2681	39.5641
85	40.3225	129.504	40.4496	29.9209	35.7604
86	68.2276	93.5089	44.7561	30.9136	49.2804
87	43.4281	184.688	85.9329	26.2144	25.4016
88	39.9424	85.9329	64.8025	14.6689	199.092
89	61.3089	79.7449	34.1056	50.41	126.788
90	69.7225	72.0801	107.744	29.16	153.264
91	36.8449	56.25	47.3344	108.785	52.2729
92	60.9961	31.5844	28.1961	73.7881	85.7476
93	86.8624	20.6116	40.4496	24.9001	40.96
94	11.8336	164.352	13.0321	72.0801	142.325
95	32.8329	77.7924	59.29	18.2329	32.2624
96	60.3729	133.865	56.4001	14.7456	84.4561
97	39.0625	81.9025	101.405	10.8241	111.514
98	70.7281	26.5225	16.2409	17.5561	104.858
99	33.9889	91.0116	65.1249	45.6976	47.7481
100	31.5844	46.24	66.2596	33.2929	55.3536
101	25.3009	43.4281	124.323	50.9796	121
102	28.4089	41.4736	33.64	9.9856	23.7169
103	32.2624	18.2329	22.3729	21.6225	32.3761
104	38.1924	83.5396	19.7136	29.9209	40.4496
105	35.4025	37.8225	16.5649	25.2004	177.956
106	92.5444	62.8849	25.1001	18.2329	62.2521
107	29.16	8.5264	61.7796	74.3044	51.4089
108	55.0564	65.2864	32.2624	37.5769	33.7561
109	30.3601	63.6804	9.4249	89.4916	54.1696
110	48.0249	21.9961	95.0625	59.4441	47.4721
111	10.89	26.6256	29.0521	23.04	53.5824
112	12.96	98.4064	9.4249	87.9844	71.2336
113	29.9209	96.4324	9.4864	43.6921	106.916
114	45.5625	126.562	44.7561	47.7481	79.3881
115	9.3025	52.1284	58.0644	47.7481	115.778
116	19.0969	90.6304	86.8624	38.6884	75.1689
117	29.8116	48.1636	33.5241	87.9844	28.3024
118	43.0336	85.1929	45.1584	18.49	86.8624
119	25.4016	62.0944	34.1056	55.0564	30.1401
120	24.01	49.4209	37.8225	27.8784	102.01
121	24.01	47.7481	24.7009	80.6404	48.5809
122	46.991	62.0944	39.5641	39.69	89.1136
123	48.1636	64.9636	26.1121	37.3321	94.09
124	21.4369	28.3024	31.2481	22.8484	94.09
125	48.1636	81	46.6489	32.1489	80.2816
126	21.8089	44.4889	30.4704	100.2	39.0625
127	13.5424	69.0561	38.6884	47.7481	19.9809
average	54.099	64.529	49.6768	39.7688	64.319
SEM	3.58073	3.59077	3.82398	2.79042	4.05851

## Sheet: Fig 5C
		number of macropinosome
			siSNX5
	control	siSNX5	WT	S226A	S226E
1	6	5	5	6	6
2	6	4	9	5	5
3	7	5	11	5	5
4	6	4	10	5	4
5	7	7	7	3	6
6	7	4	7	6	6
7	6	4	8	6	2
8	4	4	7	3	4
9	8	5	5	4	5
10	2	9	10	5	4
11	7	5	16	6	3
12	4	4	7	3	3
13	7	2	5	6	4
14	7	3	7	14	4
15	5	6	5	12	4
16	5	4	9	11	2
17	2	4	6	6	3
18	4	5	4	6	5
19	4	7	4	4	8
20	6	3	5	10	4
21	4	2	10	5	3
22	5	2	5	9	6
23	6	2	2	5	5
24	7	3	6	7	4
25	4	4	10	4	2
26	8	4	5	18	5
27	5	5	6	4	3
28	4	4	6	5	2
29	7	3	4	3	6
30	7	4	8	2	7
31	7	6	9	10	3
32	6	5	6	13	4
33	6	4	7	7	3
34	6	3	5	7	3
35	5	3	6	4	4
36	8	2	7	5	3
37	7	6	14	6	5
38	4	5	11	7	5
39	6	7	6	5	4
40	7	5	4	8	4
41	7	3	3	7	7
42	8	4	7	4	4
43	5	2	8	5	8
44	5	4	3	6	3
45	8	2	5	5	3
46	9	2	12	6	6
47	6	2	4	7	5
48	5	6	6	3	4
49	7	2	10	4	3
50	4	6	3	4	4
51	3	5	4	4	1
52	3	3	3	3	2
53	5	3	2	3	2
54	4	1	2	2	1
55	3	1	1	1	2
56	1	1	1	1	2
57	1	1	5	3	3
58	1	1	5	2	1
59	1	1	5	2	1
60	9	3	4	1	1
61	1	2	5	2	3
62	1	2	3	2	1
63	3	1	3	2	1
64	3	1	1	1	1
65	2	1	1	4	2
66	4	1	5	11	1
67	1	1	3	8	1
68	3	5	2	2	2
average	5.02941	3.52941	5.88235	5.36765	3.57353
SEM	0.2642	0.2222	0.3763	0.398	0.217
